# Supplementary material for: High-Intensity Interval Training on Cardiorespiratory Fitness, Cognitive Function, and Functional Capacity in Adults with Stroke: A Systematic Review and Meta-Analysis
Source: J Clin Med. 2026 Jun 26;15(13):4977. doi: 10.3390/jcm15134977 (PMC13361506; doi:10.3390/jcm15134977)
Supplement: Supplementary file 1 [file jcm-15-04977-s001.zip]

Archive with 1 entries (1 files):
- jcm-4372176-supplementary.pdf
